# Supplementary material for: Neuropilin-1 as a Key Molecule for Renal Recovery in Lupus Nephritis: Insights from an NZB/W F1 Mouse Model
Source: Int J Mol Sci. 2024 Oct 22;25(21):11364. doi: 10.3390/ijms252111364 (PMC11545582; doi:10.3390/ijms252111364)
Supplement: Supplementary file 1 [file ijms-25-11364-s001.zip]

Archive with 1 entries (1 files):
- ijms-3238339-supplementary.pdf
